# Supplementary material for: Reversible neuropathic pain model created by long-term optogenetic nociceptor stimulation using light-responsive pain mice
Source: PLoS One. 2025 May 30;20(5):e0323628. doi: 10.1371/journal.pone.0323628 (PMC12124532; doi:10.1371/journal.pone.0323628)
Supplement: S1 File — Actual values (mean ± SD) in Figs 1,2,3d, and 4 were shown. (XLSX) [file pone.0323628.s001.xlsx]

## Sheet: Sheet1
	Fig 1
	(a)	Time (h)			Pre	1	3	6	24	36	48
		Contralateral (5 mW, mean±SD)			4.6 ± 0.6	4.5 ± 0.7	4.2 ± 0.5	4.4 ± 0.5	4.2 ± 0.5	4.3 ± 0.5
		Ispilateral (5 mW, mean±SD)			4.3 ± 0.5	2.5 ± 0.6	2.6 ± 0.6	2.9 ± 0.7	3.7 ± 1.1	4.4 ± 0.4
		Contralateral (7.5 mW, mean±SD)			4.4 ± 0.6	4.4 ± 0.6	4.5 ± 0.6	4.4 ± 0.4	4.1 ± 0.4	4.2 ± 0.5	4.6 ± 0.7
		Ispilateral (7.5 mW, mean±SD)			4.6 ± 0.7	2.4 ± 0.7	2.4 ± 0.4	2.4 ± 0.4	2.5 ± 0.9	3.0 ± 0.7	4.0 ± 0.2
	(b)	Time (h)			Pre	1	3	6	24	36	48
		Contralateral (1.2 mW, mean±SD)			4.8 ± 0.7	4.3 ± 0.8	4.4 ± 0.7	4.6 ± 0.4	4.4 ± 0.6	4.1 ± 0.4
		Ispilateral (1.2 mW, mean±SD)			4.6 ± 0.5	2.6 ± 0.5	2.4 ± 0.5	2.5 ± 0.5	3.6 ± 0.8	4.3 ± 0.4
		Contralateral (1.8 mW, mean±SD)			4.5 ± 0.8	4.5 ± 0.8	4.2 ± 0.7	4.3 ± 0.5	4.2 ± 1.0	4.3 ± 0.5	4.5 ± 0.6
		Ispilateral (1.8 mW, mean±SD)			4.5 ± 0.6	2.3 ± 0.6	2.2 ± 0.5	2.2 ± 0.5	2.6 ± 0.8	3.7 ± 0.4	4.4 ± 0.6
	(c)	Time (h)			Pre	1	3	6	24	36	48
		Contralateral (1.5 mW, mean±SD)			4.5 ± 0.7	4.6 ± 0.5	4.4 ± 0.5	4.5 ± 0.6	4.4 ± 0.5	4.3 ± 0.5
		Ispilateral (1.5 mW, mean±SD)			4.7 ± 0.3	2.4 ± 0.6	2.4 ± 0.6	2.8 ± 0.2	3.2 ± 0.8	4.2 ± 0.3
		Contralateral (2.2.5 mW, mean±SD)			4.4 ± 0.7	4.5 ± 0.7	4.4 ± 0.6	4.3 ± 0.6	4.1 ± 0.6	4.2 ± 0.6	4.4 ± 0.3
		Ispilateral (2.2.5 mW, mean±SD)			4.6 ± 0.4	1.9 ± 0.6	2.0 ± 0.8	2.3 ± 0.4	2.5 ± 0.6	2.5 ± 0.6	4.4 ± 0.3
	Fig 2
	(a)	Light Power (mW)		0.7	0.8	0.9	1	2	3	4	5
		Pre (mean±SD)		0 ± 0	0 ± 0	1.4 ± 5.3	3.1 ± 7.5	45.5 ± 23.8	78.6 ± 28.8	90.8 ± 17.5	98.6 ± 5.3
		Post (mean±SD)		1.4 ± 5.3	5.7 ± 16.5	17.1 ± 19.0	26.2 ± 33.1	78.2 ± 30.3	93.8 ± 15.0	98.6 ± 5.0	100 ± 0
	(b)	Light Power (mW)		0.6	0.7	0.9	1.1	1.3	1.5	2	2.5
		Pre (mean±SD)		0 ± 0	1.7 ± 5.8	23.3 ± 25.3	35.0 ± 28.4	58.3 ± 34.6	80.0 ± 28.3	96.4 ± 12.1	100 ± 0
		Post (mean±SD)		2.0 ± 5.0	20.0 ± 17.1	43.3 ± 29.3	61.7 ± 38.6	81.7 ± 24.8	98.2 ± 6.0	100 ± 0	100 ± 0
	(c)	Light Power (mW)		0.6	0.7	0.9	1.1	1.3	1.5	2	2.5	3
		Pre (mean±SD)		0 ± 0	0 ± 0	8.6 ± 17.0	22.9 ± 39.2	35.7 ± 38.6	54.3 ± 39.6	81.4 ± 32.8	100 ± 0	100 ± 0
		Post (mean±SD)		1.4 ± 5.3	7.1 ± 5.3	28.6 ± 28.0	47.1 ± 33.1	78.2 ± 27.9	71.4 ± 33.9	87.1 ± 23.0	100 ± 0	100 ± 0
	Fig 3
	(d)	NaV1.7-ChR2				NaV1.8-ChR2				NaV1.9-ChR2
			c-Fos–positive neuron (n)				c-Fos–positive neuron (n)				c-Fos–positive neuron (n)
		Animal No.	Ispilateral	Contralateral		Animal No.	Ispilateral	Contralateral		Animal No.	Ispilateral	Contralateral
		1	14	2		1	17	1		1	15	5
		2	12	3		2	12	3		2	17	5
		3	10	3		3	13	2		3	12	3
		4	13	3		4	13	2		4	21	2
		5	17	2		5	10	0		5	13	2
		6	13	0		6	13	2		6	12	1
		mean	13.1667	2.16667		mean	13	1.66667		mean	15	3
		SD	2.31661	1.16905		SD	2.28035	1.0328		SD	3.52136	1.67332
	Fig 4
	(a)	Time after stimulation (hours)			0	1	3
		Vehicle (mean±SD)			4.8 ± 0.5	3.0 ± 0.9	3.1 ± 0.8
		DS-1971a (10 mg/kg, mean±SD)			4.8 ± 0.4	3.1 ± 0.5	4.1 ± 0.8
		DS-1971a (100 mg/kg, mean±SD)			4.9 ± 0.6	3.2 ± 0.7	4.5 ± 0.5
	(b)	Time after stimulation (hours)			0	1	3
		Vehicle (mean±SD)			4.8 ± 0.5	3.0 ± 0.9	3.1 ± 0.8
		DS-1971a (10 mg/kg, mean±SD)			5.1 ± 0.7	3.1 ± 0.8	4.4 ± 0.7
		DS-1971a (100 mg/kg, mean±SD)			5.0 ± 0.6	3.4 ± 1.0	4.8 ± 0.8
	(c)	Time after stimulation (hours)			0	1	3
		Vehicle (mean±SD)			4.8 ± 0.5	3.0 ± 0.9	3.1 ± 0.8
		DS-1971a (10 mg/kg, mean±SD)			4.9 ± 0.9	2.8 ± 1.1	4.0 ± 0.9
		DS-1971a (100 mg/kg, mean±SD)			4.6 ± 0.5	2.3 ± 0.6	4.1 ± 0.6
